# Supplementary material for: Outcomes of Window Therapy with Carboplatin and Ifosfamide for Pediatric Osteosarcoma: A Case Series
Source: Children (Basel). 2023 Apr 17;10(4):736. doi: 10.3390/children10040736 (PMC10136696; doi:10.3390/children10040736)
Supplement: Supplementary file 1 [file children-10-00736-s001.zip]

Archive with 1 entries (1 files):
- children-2269621-supplementary.pdf
